# Supplementary material for: ISU FLUture: a veterinary diagnostic laboratory web-based platform to monitor the temporal genetic patterns of Influenza A virus in swine
Source: BMC Bioinformatics. 2018 Nov 1;19:397. doi: 10.1186/s12859-018-2408-7 (PMC6211438; doi:10.1186/s12859-018-2408-7)
Supplement: Supplementary file 2 — Nexus format phylogenetic tree. Neuraminidase Reference Sequences. Reference sequences used for determining the clade a neuraminidase sequence falls into. (TXT 16 kb) [file 12859_2018_2408_MOESM2_ESM.txt]

#NEXUS
begin taxa;
	dimensions ntax=72;
	taxlabels
	'REF|CY016324|A/Michigan/2/2003|H1N2|Human|Human_H1|2003-02-05'
	'REF|CY031336|A/New_Caledonia/20/1999|H1N1|Human|huVac|1999-06-09'
	'REF|CY081899|A/swine/Illinois/00685/2005|H1|Swine|delta2|2005-08-17'[&!color=#fc00a4]
	'REF|CY082598|A/swine/Texas/01976/2008|H1N2|Swine|delta1|2008-01-09'[&!color=#1504b3]
	'REF|CY114624|A/swine/Illinois/A01047048/2010|H1N2|Swine|delta2|2010-11-29'[&!color=#fc00a4]
	'REF|CY122316|A/Memphis/8/2003|H1N2|Human|Human_H1|2003'
	'REF|CY158457|A/swine/Minnesota/3128/2010|H1N2|Swine|delta1b|2010-09-24'[&!color=#a729b3]
	'REF|EU124177|A/Solomon_Islands/3/2006|H1N1|Human|huVac|2006-08-21'
	'REF|EU139823|A/swine/Iowa/15/1930|H1N1|Swine|alpha|1930'[&!color=#e6000b]
	'REF|EU139824|A/swine/Iowa/1945|H1N1|Swine|alpha|1945'[&!color=#e6000b]
	'REF|EU139825|A/swine/Wisconsin/1/1968|H1N1|Swine|alpha|1968'[&!color=#e6000b]
	'REF|EU139826|A/swine/Iowa/1973|H1N1|Swine|alpha|1973'[&!color=#e6000b]
	'REF|EU139827|A/swine/Minnesota/37866/1999|H1N1|Swine|beta-gamma-like|1999'[&!color=#d6bd00]
	'REF|EU139828|A/swine/Minnesota/1192/2001|H1N2|Swine|gamma-pdm-like|2001'[&!color=#1ce68b]
	'REF|EU139829|A/swine/North_Carolina/36883/2002|H1N1|Swine|beta|2002'[&!color=#e67e00]
	'REF|EU139830|A/swine/Minnesota/00194/2003|H1N2|Swine|gamma|2003'[&!color=#5ac210]
	'REF|EU139831|A/swine/Kansas/00246/2004|H1N2|Swine|gamma|2004'[&!color=#5ac210]
	'REF|EU139832|A/swine/Iowa/00239/2004|H1N1|Swine|beta|2004'[&!color=#e67e00]
	'REF|EU604689|A/swine/OH/511445/2007|H1N1|Swine|gamma|2007'[&!color=#5ac210]
	'REF|FJ611898|A/swine/Minnesota/07002083/2007|H1N1|Swine|delta2|2007'[&!color=#fc00a4]
	'REF|FJ638306|A/swine/NC/00573/2005|H1N1|Swine|delta2|2005'[&!color=#fc00a4]
	'REF|FJ638314|A/swine/IL/07003243/2007|H1N2|Swine|delta1|2007'[&!color=#1504b3]
	'REF|GQ117044|A/California/04/2009|H1N1|Human|pdmH1|2009-04-01'[&!color=#000000]
	'REF|GQ149654|A/Mexico/4108/2009|H1N1|Human|pdmH1|2009-04-03'[&!color=#000000]
	'REF|GQ160556|A/New_York/18/2009|H1N1|Human|pdmH1|2009-04-25'[&!color=#000000]
	'REF|GU480922|A/swine/IL/32974/2009|H1N1|Swine|pdmH1|2009-11-11'[&!color=#398ab3]
	'REF|GU984405|A/swine/IL/5265-1/2010|H1N1|Swine|pdmH1|2010-01-25'[&!color=#398ab3]
	'REF|GU984411|A/swine/MN/8761/2010|H1N1|Swine|pdmH1|2010-02-16'[&!color=#398ab3]
	'REF|HM193850|A/swine/Iowa/02998/2010|H1N2|Swine|delta1a|2010-03-17'[&!color=#7032b3]
	'REF|HM461762|A/swine/Minnesota/02053/2008|H1N1|Swine|alpha|2008'[&!color=#e6000b]
	'REF|HM461770|A/swine/Iowa/02039/2008|H1N2|Swine|delta1a|2008'[&!color=#7032b3]
	'REF|HM461778|A/swine/Ohio/02026/2008|H1N1|Swine|gamma|2008'[&!color=#5ac210]
	'REF|HM461786|A/swine/Kentucky/02086/2008|H1N1|Swine|beta|2008'[&!color=#e67e00]
	'REF|HM461794|A/swine/Minnesota/02093/2008|H1N1|Swine|alpha|2008'[&!color=#e6000b]
	'REF|HM461802|A/swine/Minnesota/02011/2008|H1N2|Swine|delta1|2008'[&!color=#1504b3]
	'REF|HM461810|A/swine/Missouri/02060/2008|H1N1|Swine|gamma|2008'[&!color=#5ac210]
	'REF|HM461818|A/swine/North_Carolina/02023/2008|H1N1|Swine|gamma|2008'[&!color=#5ac210]
	'REF|HM461826|A/swine/North_Carolina/02084/2008|H1N1|Swine|beta|2008'[&!color=#e67e00]
	'REF|HM461834|A/swine/Nebraska/02013/2008|H1N1|Swine|beta|2008'[&!color=#e67e00]
	'REF|HM461842|A/swine/Iowa/02096/2008|H1N1|Swine|beta|2008'[&!color=#e67e00]
	'REF|JQ756323|A/swine/Illinois/A01047020/2010|H1N2|Swine|delta1b|2010-11-22'[&!color=#a729b3]
	'REF|JQ809747|A/swine/Missouri/A01076190/2010|H1N1|Swine|beta|2010-02-07'[&!color=#e67e00]
	'REF|JQ906866|A/swine/Minnesota/A01047913/2010|H1N2|Swine|delta1a|2010-12-02'[&!color=#7032b3]
	'REF|JQ906871|A/swine/Minnesota/A01076626/2010|H1N2|Swine|delta2|2010-10-12'[&!color=#fc00a4]
	'REF|JQ906881|A/swine/Minnesota/A01134353/2011|H1N2|Swine|delta1a|2011-02-07'[&!color=#7032b3]
	'REF|JQ922323|A/swine/Minnesota/A01134339/2010|H1N2|Swine|delta1b|2010-11-18'[&!color=#a729b3]
	'REF|JX042526|A/swine/Minnesota/A01076180/2009|H1N1|Swine|beta|2009-12-06'[&!color=#e67e00]
	'REF|KC020465|A/swine/Minnesota/A01301731/2012|H1N2|Swine|delta1b|2012-08-28'[&!color=#a729b3]
	'REF|KC562218|A/swine/Missouri/A01444664/2013|H1N2|Swine|delta1b|2013-01-15'[&!color=#a729b3]
	'REF|KC844200|A/swine/South_Dakota/A01349306/2013|H1N1|Swine|gamma2|2013-03-12'[&!color=#9ce81a]
	'REF|KC844209|A/swine/South_Dakota/A01349341/2013|H1N2|Swine|delta1b|2013-03-13'[&!color=#a729b3]
	'REF|KC859029|A/swine/Iowa/A01443907/2013|H1N1|Swine|gamma|2013-03-18'[&!color=#5ac210]
	'REF|KC967099|A/swine/Wyoming/A01379329/2013|H1N1|Swine|gamma|2013-03-29'[&!color=#5ac210]
	'REF|KP458398|A/Brisbane/59/2007|H1N1|Human|huVac|2007-07-01'
	'REF|KP662638|A/swine/Minnesota/A01567490/2014|H1N1|Swine|gamma|2014-12-30'[&!color=#5ac210]
	'REF|KR780630|A/swine/Ohio/A01847657/2015|H1N1|Swine|gamma|2015-04-20'[&!color=#5ac210]
	'REF|KY284570|A/swine/Ohio/003295/2010|H1N2|Swine|delta2|2010-11-05'[&!color=#fc00a4]
	'REF|KY284571|A/swine/Iowa/02955/2010|H1N2|Swine|delta2|2010-01-20'[&!color=#fc00a4]
	'REF|KY290618|A/swine/Ohio/003167/2010|H1N2|Swine|delta1b|2010-10-13'[&!color=#a729b3]
	'REF|KY290619|A/swine/Illinois/3120/2010|H1N2|Swine|delta1b|2010-09-03'[&!color=#a729b3]
	'REF|KY290620|A/swine/Minnesota/03002/2010|H1N2|Swine|delta1b|2010-04-20'[&!color=#a729b3]
	'REF|KY290621|A/swine/Minnesota/03011/2010|H1N1|Swine|gamma|2010-04-29'[&!color=#5ac210]
	'REF|KY290622|A/swine/Illinois/3134/2010|H1N2|Swine|gamma|2010-09-28'[&!color=#5ac210]
	'REF|KY290623|A/swine/North_Carolina/03029/2010|H1N2|Swine|pdmH1|2010-05-26'[&!color=#398ab3]
	'REF|KY290624|A/swine/Minnesota/03019/2010|H1N1|Swine|pdmH1|2010-05-24'[&!color=#398ab3]
	'REF|KY290625|A/swine/Minnesota/03012/2010|H1N1|Swine|beta|2010-05-12'[&!color=#e67e00]
	'REF|KY290626|A/swine/Indiana/3062/2010|H1N1|Swine|gamma|2010-09-01'[&!color=#5ac210]
	'REF|KY290627|A/swine/Indiana/03053/2010|H1N2|Swine|pdmH1|2010-07-14'[&!color=#398ab3]
	'REF|KY290628|A/swine/Missouri/03013/2010|H1N2|Swine|delta2|2010-05-04'[&!color=#fc00a4]
	'REF|KY290629|A/swine/Minnesota/003063/2010|H1N2|Swine|delta1b|2010-09-02'[&!color=#a729b3]
	'REF|KY290630|A/swine/Illinois/02991/2010|H1N1|Swine|pdmH1|2010-02-25'[&!color=#398ab3]
	'REF|KY290631|A/swine/Minnesota/03003/2010|H1N1|Swine|gamma|2010-04-21'[&!color=#5ac210]
;
end;
begin trees;
	tree tree_1 = [&R] ('REF|HM461818|A/swine/North_Carolina/02023/2008|H1N1|Swine|gamma|2008':0.01511,'REF|KY290626|A/swine/Indiana/3062/2010|H1N1|Swine|gamma|2010-09-01':0.02326,(('REF|HM461810|A/swine/Missouri/02060/2008|H1N1|Swine|gamma|2008':0.00473,(('REF|EU604689|A/swine/OH/511445/2007|H1N1|Swine|gamma|2007':5.7E-4,('REF|HM461778|A/swine/Ohio/02026/2008|H1N1|Swine|gamma|2008':0.00266,('REF|KC8…
end;
begin figtree;
	set appearance.backgroundColorAttribute="Default";
	set appearance.backgroundColour=#ffffff;
	set appearance.branchColorAttribute="User selection";
	set appearance.branchColorGradient=false;
	set appearance.branchLineWidth=1.0;
	set appearance.branchMinLineWidth=0.0;
	set appearance.branchWidthAttribute="Fixed";
	set appearance.foregroundColour=#000000;
	set appearance.hilightingGradient=false;
	set appearance.selectionColour=#2d3680;
	set branchLabels.colorAttribute="User selection";
	set branchLabels.displayAttribute="Branch times";
	set branchLabels.fontName="sansserif";
	set branchLabels.fontSize=8;
	set branchLabels.fontStyle=0;
	set branchLabels.isShown=false;
	set branchLabels.significantDigits=4;
	set layout.expansion=0;
	set layout.layoutType="RECTILINEAR";
	set layout.zoom=398;
	set legend.attribute="label";
	set legend.fontSize=10.0;
	set legend.isShown=false;
	set legend.significantDigits=4;
	set nodeBars.barWidth=4.0;
	set nodeBars.displayAttribute=null;
	set nodeBars.isShown=false;
	set nodeLabels.colorAttribute="User selection";
	set nodeLabels.displayAttribute="Node ages";
	set nodeLabels.fontName="sansserif";
	set nodeLabels.fontSize=8;
	set nodeLabels.fontStyle=0;
	set nodeLabels.isShown=false;
	set nodeLabels.significantDigits=4;
	set nodeShapeExternal.colourAttribute="User selection";
	set nodeShapeExternal.isShown=false;
	set nodeShapeExternal.minSize=10.0;
	set nodeShapeExternal.scaleType=Width;
	set nodeShapeExternal.shapeType=Circle;
	set nodeShapeExternal.size=4.0;
	set nodeShapeExternal.sizeAttribute="Fixed";
	set nodeShapeInternal.colourAttribute="User selection";
	set nodeShapeInternal.isShown=false;
	set nodeShapeInternal.minSize=10.0;
	set nodeShapeInternal.scaleType=Width;
	set nodeShapeInternal.shapeType=Circle;
	set nodeShapeInternal.size=4.0;
	set nodeShapeInternal.sizeAttribute="Fixed";
	set polarLayout.alignTipLabels=false;
	set polarLayout.angularRange=0;
	set polarLayout.rootAngle=0;
	set polarLayout.rootLength=100;
	set polarLayout.showRoot=true;
	set radialLayout.spread=0.0;
	set rectilinearLayout.alignTipLabels=false;
	set rectilinearLayout.curvature=0;
	set rectilinearLayout.rootLength=100;
	set scale.offsetAge=0.0;
	set scale.rootAge=1.0;
	set scale.scaleFactor=1.0;
	set scale.scaleRoot=false;
	set scaleAxis.automaticScale=true;
	set scaleAxis.fontSize=8.0;
	set scaleAxis.isShown=false;
	set scaleAxis.lineWidth=1.0;
	set scaleAxis.majorTicks=1.0;
	set scaleAxis.minorTicks=0.5;
	set scaleAxis.origin=0.0;
	set scaleAxis.reverseAxis=false;
	set scaleAxis.showGrid=true;
	set scaleBar.automaticScale=true;
	set scaleBar.fontSize=10.0;
	set scaleBar.isShown=true;
	set scaleBar.lineWidth=1.0;
	set scaleBar.scaleRange=0.0;
	set tipLabels.colorAttribute="User selection";
	set tipLabels.displayAttribute="Names";
	set tipLabels.fontName="sansserif";
	set tipLabels.fontSize=8;
	set tipLabels.fontStyle=0;
	set tipLabels.isShown=true;
	set tipLabels.significantDigits=4;
	set trees.order=true;
	set trees.orderType="increasing";
	set trees.rooting=true;
	set trees.rootingType="User Selection";
	set trees.transform=false;
	set trees.transformType="cladogram";
end;
