# Supplementary material for: ISU FLUture: a veterinary diagnostic laboratory web-based platform to monitor the temporal genetic patterns of Influenza A virus in swine
Source: BMC Bioinformatics. 2018 Nov 1;19:397. doi: 10.1186/s12859-018-2408-7 (PMC6211438; doi:10.1186/s12859-018-2408-7)
Supplement: Supplementary file 4 — Nexus format phylogenetic tree. Hemagglutinin H3 Subtype Reference Sequences. Reference sequences used for determining the clade an H3 subtype hemagglutinin sequence falls into. (TXT 29 kb) [file 12859_2018_2408_MOESM4_ESM.txt]

#NEXUS
begin taxa;
	dimensions ntax=142;
	taxlabels
	'REF|AF268138|A/Swine/Colorado/23619/99|H3N2|Swine|Human_N2|1999'[&!color=#0000ff]
	'REF|CY020295|A/Brazil/11/1978|H1N1|Human|Human_seasonal|1978'[&!color=#ff9900]
	'REF|CY020479|A/Singapore/6/1986|H1N1|Human|Human_seasonal|1986'[&!color=#ff9900]
	'REF|CY033600|A/Texas/36/1991|H1N1|Human|Human_seasonal|1991'[&!color=#ff9900]
	'REF|CY033616|A/Beijing/262/1995|H1N1|Human|Human_seasonal|1995'[&!color=#ff9900]
	'REF|CY095677|A/swine/Texas/4199-2/1998|H3N2|Swine|98B|1998'[&!color=#00cc33]
	'REF|CY098470|A/swine/Minnesota/1192/2001|H1N2|Swine|98|2001'[&!color=#00cc33]
	'REF|CY099029|A/swine/Iowa/01700/2007|H3N2|Swine|02|2007-07-31'[&!color=#c4361a]
	'REF|CY099037|A/swine/Minnesota/01146/2006|H3N2|Swine|02B|2006-05-25'[&!color=#c4361a]
	'REF|CY099105|A/swine/Minnesota/02782/2009|H3N2|Swine|02|2009-05-07'[&!color=#c4361a]
	'REF|CY107068|A/swine/Illinois/A01201606/2011|H3N2|Swine|02B|2011-06-01'[&!color=#c4361a]
	'REF|CY112823|A/Wuhan/359/1995|H3N2|Human|Human_N2|1995'[&!color=#0000ff]
	'REF|CY112887|A/Sydney/5/1997|H3N2|Human|Human_N2|1997'[&!color=#0000ff]
	'REF|CY112935|A/Fujian/411/2002|H3N2|Human|Human_seasonal_N2|2002'[&!color=#0000ff]
	'REF|CY113679|A/Beijing/32/1992|H3N2|Human|Human_N2|1992'[&!color=#0000ff]
	'REF|CY114463|A/Beijing/353/1989|H3N2|Human|Human_N2|1989'[&!color=#0000ff]
	'REF|CY116578|A/Brisbane/10/2007|H3N2|Human|Human_seasonal_N2|2007'[&!color=#0000ff]
	'REF|CY116588|A/Leningrad/360/1986|H3N2|Human|Human_N2|1986'[&!color=#0000ff]
	'REF|CY120994|A/Texas/1/1977|H3N2|Human|Human_N2|1977'[&!color=#0000ff]
	'REF|CY121183|A/PortChalmers/1/1973|H3N2|Human|Human_N2|1973'[&!color=#0000ff]
	'REF|CY121199|A/Victoria/3/1975|H3N2|Human|Human_N2|1975'[&!color=#0000ff]
	'REF|CY121247|A/Philippines/2/1982|H3N2|Human|Human_N2|1982'[&!color=#0000ff]
	'REF|CY121263|A/Chile/1/1983|H1N1|Human|Human_seasonal|1983'[&!color=#ff9900]
	'REF|CY121295|A/Sichuan/2/1987|H3N2|Human|Human_N2|1987'[&!color=#0000ff]
	'REF|CY121311|A/Shanghai/11/1987|H3N2|Human|Human_N2|1987'[&!color=#0000ff]
	'REF|CY121375|A/Moscow/10/1999|H3N2|Human|Human_seasonal_N2|1999'[&!color=#0000ff]
	'REF|CY121880|A/USSR/90/1977|H1N1|Human|Human_seasonal|1977'[&!color=#ff9900]
	'REF|CY122317|A/Memphis/8/2003|H1N2|Human|Human_seasonal_N2|2003'[&!color=#0000ff]
	'REF|CY158459|A/swine/Minnesota/3128/2010|H1N2|Swine|02A_2|2010-09-24'[&!color=#c4361a]
	'REF|CY158851|A/swine/Kansas/00246/2004|H1N2|Swine|98B|2004-02-05'[&!color=#00cc33]
	'REF|CY163866|A/Brisbane/59/2007|H1N1|Human|Human_seasonal|2007-07-01'[&!color=#ff9900]
	'REF|CY164114|A/Wisconsin/67/2005|H3N2|Human|Human_seasonal_N2'[&!color=#0000ff]
	'REF|DQ508827|A/Bangkok/1/1979|H3N2|Human|Human_N2|1979'[&!color=#0000ff]
	'REF|EF566040|A/New_Caledonia/20/1999|H1N1|Human|Human_seasonal|1999-06-09'[&!color=#ff9900]
	'REF|EPI_ISL_230377|A/Switzerland/9715293/2013|H1N2|Human|Human_seasonal_N2|2013-12-06'[&!color=#0000ff]
	'REF|EU100545|A/Michigan/2/2003|N2|Human|Human_seasonal_N2|2003-02-05'[&!color=#0000ff]
	'REF|EU124136|A/Solomon_Islands/3/2006|H1N1|Human|Human_seasonal|2006-08-21'[&!color=#ff9900]
	'REF|EU139833|A/swine/Iowa/15/1930|H1N1|Swine|Classical|1930'[&!color=#ff3300]
	'REF|EU139834|A/swine/Iowa/1945|H1N1|Swine|Classical|1945'[&!color=#ff3300]
	'REF|EU139835|A/swine/Wisconsin/1/1968|H1N1|Swine|Classical|1968'[&!color=#ff3300]
	'REF|EU139836|A/swine/Iowa/1973|H1N1|Swine|Classical|1973'[&!color=#ff3300]
	'REF|EU139837|A/swine/Minnesota/37866/1999|H1N1|Swine|Classical|1999'[&!color=#ff3300]
	'REF|EU139839|A/swine/North_Carolina/36883/2002|H1N1|Swine|Classical|2002'[&!color=#ff3300]
	'REF|EU139840|A/swine/Minnesota/00194/2003|H1N2|Swine|98B|2003'[&!color=#00cc33]
	'REF|EU604690|A/swine/OH/511445/2007|H1N1|Swine|Classical|2007'[&!color=#ff3300]
	'REF|EU735820|A/turkey/Ohio/313053/2004|H3N2|Avian|02|2004'[&!color=#c4361a]
	'REF|FJ611900|A/swine/Minnesota/07002083/2007|H1N1|Swine|Human_seasonal|2007'[&!color=#ff9900]
	'REF|FJ638300|A/swine/IL/00685/2005|H1N1|Swine|Human_seasonal|2005'[&!color=#ff9900]
	'REF|FJ638308|A/swine/NC/00573/2005|H1N1|Swine|Human_seasonal|2005'[&!color=#ff9900]
	'REF|FJ638316|A/swine/IL/07003243/2007|H1N2|Swine|98A_1|2007'[&!color=#00cc33]
	'REF|FJ969517|A/California/04/2009|H1N1|Human|Pandemic|2009-04-01'[&!color=#ffcc00]
	'REF|FJ984350|A/New_York/18/2009|H1N1|Human|Pandemic|2009-04-25'[&!color=#ffcc00]
	'REF|GQ223113|A/Mexico/4108/2009|H1N1|Human|Pandemic|2009-04-03'[&!color=#ffcc00]
	'REF|GQ293082|A/Perth/16/2009|H3N2|Human|Human_seasonal_N2|2009-04-07'[&!color=#0000ff]
	'REF|GU480924|A/swine/IL/32974/2009|H1N1|Swine|Pandemic|2009-11-11'[&!color=#ffcc00]
	'REF|GU984406|A/swine/IL/5265-1/2010|H1N1|Swine|Pandemic|2010-01-25'[&!color=#ffcc00]
	'REF|GU984412|A/swine/MN/8761/2010|H1N1|Swine|Pandemic|2010-02-16'[&!color=#ffcc00]
	'REF|HM461764|A/swine/Minnesota/02053/2008|H1N1|Swine|Classical|2008'[&!color=#ff3300]
	'REF|HM461772|A/swine/Iowa/02039/2008|H1N2|Swine|02A_1|2008'[&!color=#c4361a]
	'REF|HM461780|A/swine/Ohio/02026/2008|H1N1|Swine|Classical|2008'[&!color=#ff3300]
	'REF|HM461788|A/swine/Kentucky/02086/2008|H1N1|Swine|Classical|2008'[&!color=#ff3300]
	'REF|HM461796|A/swine/Minnesota/02093/2008|H1N1|Swine|Classical|2008'[&!color=#ff3300]
	'REF|HM461804|A/swine/Minnesota/02011/2008|H1N2|Swine|98A_1|2008'[&!color=#00cc33]
	'REF|HM461812|A/swine/Missouri/02060/2008|H1N1|Swine|Classical|2008'[&!color=#ff3300]
	'REF|HM461820|A/swine/North_Carolina/02023/2008|H1N1|Swine|Classical|2008'[&!color=#ff3300]
	'REF|HM461828|A/swine/North_Carolina/02084/2008|H1N1|Swine|Classical|2008'[&!color=#ff3300]
	'REF|HM461836|A/swine/Nebraska/02013/2008|H1N1|Swine|Classical|2008'[&!color=#ff3300]
	'REF|HM461844|A/swine/Iowa/02096/2008|H1N1|Swine|Classical|2008'[&!color=#ff3300]
	'REF|HM461852|A/swine/Texas/01976/2008|H1N2|Swine|98A_2|2008'[&!color=#00cc33]
	'REF|JF312066|A/swine/Pennsylvania/A01076777/2010|H3N2|Swine|02A_2|2010-10-25'[&!color=#c4361a]
	'REF|JN638732|A/Indiana/08/2011|H3N2|Human|02A_2|2011-07-27'[&!color=#c4361a]
	'REF|JN652524|A/swine/Iowa/A01049750/2011|H3N2|Swine|98A_2|2011-03-28'[&!color=#00cc33]
	'REF|JN652541|A/swine/Texas/A01049914/2011|H3N2|Swine|98A_2|2011-04-28'[&!color=#00cc33]
	'REF|JN940424|A/swine/NY/A01104005/2011|H3N2|Swine|02A_2|2011-09-13'[&!color=#c4361a]
	'REF|JQ756349|A/swine/Illinois/A01047020/2010|H1N2|Swine|02A_2|2010-11-22'[&!color=#c4361a]
	'REF|JQ809784|A/swine/Missouri/A01076190/2010|H1N1|Swine|Classical|2010-02-07'[&!color=#ff3300]
	'REF|JQ906910|A/swine/Minnesota/A01076626/2010|H1N2|Swine|02|2010-10-12'[&!color=#c4361a]
	'REF|JQ906920|A/swine/Minnesota/A01134353/2011|H1N2|Swine|02A_1|2011-02-07'[&!color=#c4361a]
	'REF|JQ922351|A/swine/Illinois/A01116954/2011|H1N1|Swine|Pandemic|2011-11-10'[&!color=#ffcc00]
	'REF|JX048041|A/swine/Minnesota/A01076180/2009|H1N1|Swine|Classical|2009-12-06'[&!color=#ff3300]
	'REF|JX092356|A/swine/Iowa/A01202613/2011|H3N2|Swine|02B|2011-09-27'[&!color=#c4361a]
	'REF|JX092572|A/swine/Indiana/A01202866/2011|H3N2|Swine|02B|2011-11-16'[&!color=#c4361a]
	'REF|JX534984|A/swine/Indiana/A00968373/2012|H3N2|Swine|02B_2|2012-07-13'[&!color=#c4361a]
	'REF|KC020467|A/swine/Minnesota/A01301731/2012|H1N2|Swine|02A_2|2012-08-28'[&!color=#c4361a]
	'REF|KC134374|A/swine/Illinois/A01203922/2012|H1N1|Swine|Classical|2012-10'[&!color=#ff3300]
	'REF|KC146968|A/swine/Iowa/A01203988/2012|H1N1|Swine|Classical|2012-10'[&!color=#ff3300]
	'REF|KC508598|A/swine/Michigan/A01259001/2012|H1N2|Swine|98B_1|2012-09-27'[&!color=#00cc33]
	'REF|KC534986|A/swine/Michigan/A01432375/2013|H3N2|Swine|02B|2013-01'[&!color=#c4361a]
	'REF|KC534989|A/swine/Iowa/A01432370/2013|H1N2|Swine|02A|2013-01'[&!color=#c4361a]
	'REF|KC562196|A/swine/Wyoming/A01444562/2013|H3N2|Swine|02A_2|2013-01-13'[&!color=#c4361a]
	'REF|KC562217|A/swine/Missouri/A01444664/2013|H1N2|Swine|02A_2|2013-01-15'[&!color=#c4361a]
	'REF|KC589445|A/swine/Minnesota/A01280592/2013|H3N2|Swine|02B_1|2013-01-30'[&!color=#c4361a]
	'REF|KC755693|A/swine/Iowa/A01432500/2013|H3N2|Swine|98A_2|2013-03'[&!color=#00cc33]
	'REF|KC790355|A/swine/Illinois/A01445942/2013|H1N1|Swine|Classical|2013-02-27'[&!color=#ff3300]
	'REF|KC841829|A/swine/Minnesota/A01432544/2013|H3N2|Swine|02B_2|2013-03'[&!color=#c4361a]
	'REF|KC844202|A/swine/South_Dakota/A01349306/2013|H1N1|Swine|Classical|2013-03-12'[&!color=#ff3300]
	'REF|KC844211|A/swine/South_Dakota/A01349341/2013|H1N2|Swine|98A_2|2013-03-13'[&!color=#00cc33]
	'REF|KC871057|A/swine/Ohio/A01432602/2013|H1N1|Swine|Pandemic|2013-03-12'[&!color=#ffcc00]
	'REF|KF313150|A/swine/Ohio/A01351184/2013|H1N2|Swine|02A_2|2013-06-18'[&!color=#c4361a]
	'REF|KF356051|A/Taiwan/1/1986|H1N1|Human|Human_seasonal|1986'[&!color=#ff9900]
	'REF|KF715131|A/swine/Minnesota/A01392045/2013|H1N2|Swine|02A_1|2013-09-06'[&!color=#c4361a]
	'REF|KF739392|A/swine/Illinois/02907/2009|H3N2|Swine|02|2009-10-21'[&!color=#c4361a]
	'REF|KF746331|A/swine/South_Dakota/A01365260/2013|H1N2|Swine|02A_1|2013-10-08'[&!color=#c4361a]
	'REF|KF791369|A/swine/North_Carolina/A01290598/2013|H1N2|Swine|98B_2|2013-10'[&!color=#00cc33]
	'REF|KF791372|A/swine/Nebraska/A01290601/2013|H1N2|Swine|02A_2|2013-10'[&!color=#c4361a]
	'REF|KJ175147|A/swine/Minnesota/A01366540/2014|H1N2|Swine|02A_2|2014-01-03'[&!color=#c4361a]
	'REF|KJ437546|A/swine/Missouri/A01411322/2014|H1N2|Swine|02A_2|2014-01'[&!color=#c4361a]
	'REF|KJ437590|A/swine/Oklahoma/A01409770/2014|H1N2|Swine|98B_2|2014-01'[&!color=#00cc33]
	'REF|KJ549772|A/swine/Nebraska/A01492366/2014|H1N2|Swine|02A_1|2014-02-24'[&!color=#c4361a]
	'REF|KJ605070|A/swine/Illinois/A01410405/2014|H1N2|Swine|02A_2|2014-03'[&!color=#c4361a]
	'REF|KJ635930|A/swine/Iowa/A01480656/2014|H3N2|Swine|02B_2|2014-03-19'[&!color=#c4361a]
	'REF|KJ650530|A/swine/Indiana/A01260471/2014|H1N2|Swine|02A_2|2014-01-23'[&!color=#c4361a]
	'REF|KJ701785|A/swine/Illinois/A01493472/2014|H1N1|Swine|Pandemic|2014-03-26'[&!color=#ffcc00]
	'REF|KJ859607|A/swine/Iowa/A01410774/2014|H1N2|Swine|02A_2|2014-05'[&!color=#c4361a]
	'REF|KJ941381|A/swine/Missouri/A01410819/2014|H3N1|Swine|Classical|2014-01-15'[&!color=#ff3300]
	'REF|KJ942682|A/Victoria/361/2011|H3N2|Human|Human_seasonal_N2|2011'[&!color=#0000ff]
	'REF|KM013806|A/swine/South_Dakota/A01481702/2014|H1N2|Swine|02B_2|2014-06-06'[&!color=#c4361a]
	'REF|KM027347|A/swine/North_Carolina/A01475606/2014|H1N2|Swine|98B_2|2014-05'[&!color=#00cc33]
	'REF|KM198692|A/swine/Iowa/00239/2004|H1N1|Swine|Classical|2004'[&!color=#ff3300]
	'REF|KP288073|A/swine/Iowa/A01476931/2014|H1N2|Swine|02A_1|2014-11-06'[&!color=#c4361a]
	'REF|KP662639|A/swine/Minnesota/A01567490/2014|H1N1|Swine|Classical|2014-12-30'[&!color=#ff3300]
	'REF|KP725189|A/swine/Nebraska/A01567651/2015|H3N2|Swine|02A_2|2015-01-12'[&!color=#c4361a]
	'REF|KP772321|A/swine/Illinois/A01462475/2015|H3N2|Swine|02A_2|2015-01-07'[&!color=#c4361a]
	'REF|KR780631|A/swine/Ohio/A01847657/2015|H1N1|Swine|Classical|2015-04-20'[&!color=#ff3300]
	'REF|KT313465|A/swine/South_Dakota/A01823237/2015|H1N2|Swine|02B|2015-06-24'[&!color=#c4361a]
	'REF|KT446465|A/swine/Iowa/A02025359/2015|H1N2|Swine|02A_1|2015-07-22'[&!color=#c4361a]
	'REF|KU598321|A/swine/Indiana/A01729045/2016|H3N2|Swine|02B_1|2016-01-07'[&!color=#c4361a]
	'REF|KX255757|A/swine/Ohio/A01104092/2016|H1N1|Swine|Pandemic|2016-04-20'[&!color=#ffcc00]
	'REF|KY354172|A/swine/Illinois/3120/2010|H1N2|Swine|02A|2010-09-03'[&!color=#c4361a]
	'REF|KY354173|A/swine/Minnesota/03002/2010|H1N2|Swine|02A_2|2010-04-20'[&!color=#c4361a]
	'REF|KY354174|A/swine/Iowa/02998/2010|H1N2|Swine|02A_1|2010-03-17'[&!color=#c4361a]
	'REF|KY354175|A/swine/Minnesota/03011/2010|H1N1|Swine|Classical|2010-04-29'[&!color=#ff3300]
	'REF|KY354176|A/swine/Iowa/02955/2010|H1N2|Swine|02B|2010-01-20'[&!color=#c4361a]
	'REF|KY354177|A/swine/Illinois/3134/2010|H1N2|Swine|02|2010-09-28'[&!color=#c4361a]
	'REF|KY354178|A/swine/North_Carolina/03029/2010|H1N2|Swine|02|2010-05-26'[&!color=#c4361a]
	'REF|KY354179|A/swine/Minnesota/03019/2010|H1N1|Swine|Classical|2010-05-24'[&!color=#ff3300]
	'REF|KY354180|A/swine/Minnesota/03012/2010|H1N1|Swine|Classical|2010-05-12'[&!color=#ff3300]
	'REF|KY354181|A/swine/Indiana/3062/2010|H1N1|Swine|Classical|2010-09-01'[&!color=#ff3300]
	'REF|KY354182|A/swine/Indiana/03053/2010|H1N2|Swine|02A_2|2010-07-14'[&!color=#c4361a]
	'REF|KY354183|A/swine/Missouri/03013/2010|H1N2|Swine|02|2010-05-04'[&!color=#c4361a]
	'REF|KY354184|A/swine/Illinois/02991/2010|H1N1|Swine|Pandemic|2010-02-25'[&!color=#ffcc00]
	'REF|KY354185|A/swine/Minnesota/03003/2010|H1N1|Swine|Classical|2010-04-21'[&!color=#ff3300]
;
end;
begin trees;
	tree tree_1 = [&R] ((('REF|JQ756349|A/swine/Illinois/A01047020/2010|H1N2|Swine|02A_2|2010-11-22':5.8E-4,'REF|KC562217|A/swine/Missouri/A01444664/2013|H1N2|Swine|02A_2|2013-01-15':0.00158)[&label=0.903]:0.00157,'REF|KJ605070|A/swine/Illinois/A01410405/2014|H1N2|Swine|02A_2|2014-03':0.0153)[&label=0.0]:5.8E-4,(('REF|KJ650530|A/swine/Indiana/A01260471/2014|H1N2|Swine|02A_2|2014-01-23':0.01539,'REF|K…
end;
begin figtree;
	set appearance.backgroundColorAttribute="Default";
	set appearance.backgroundColour=#ffffff;
	set appearance.branchColorAttribute="User selection";
	set appearance.branchColorGradient=false;
	set appearance.branchLineWidth=1.0;
	set appearance.branchMinLineWidth=0.0;
	set appearance.branchWidthAttribute="Fixed";
	set appearance.foregroundColour=#000000;
	set appearance.hilightingGradient=false;
	set appearance.selectionColour=#2d3680;
	set branchLabels.colorAttribute="User selection";
	set branchLabels.displayAttribute="Branch times";
	set branchLabels.fontName="sansserif";
	set branchLabels.fontSize=8;
	set branchLabels.fontStyle=0;
	set branchLabels.isShown=false;
	set branchLabels.significantDigits=4;
	set layout.expansion=465;
	set layout.layoutType="RECTILINEAR";
	set layout.zoom=0;
	set legend.attribute="label";
	set legend.fontSize=10.0;
	set legend.isShown=false;
	set legend.significantDigits=4;
	set nodeBars.barWidth=4.0;
	set nodeBars.displayAttribute=null;
	set nodeBars.isShown=false;
	set nodeLabels.colorAttribute="User selection";
	set nodeLabels.displayAttribute="Node ages";
	set nodeLabels.fontName="sansserif";
	set nodeLabels.fontSize=8;
	set nodeLabels.fontStyle=0;
	set nodeLabels.isShown=false;
	set nodeLabels.significantDigits=4;
	set nodeShapeExternal.colourAttribute="User selection";
	set nodeShapeExternal.isShown=false;
	set nodeShapeExternal.minSize=10.0;
	set nodeShapeExternal.scaleType=Width;
	set nodeShapeExternal.shapeType=Circle;
	set nodeShapeExternal.size=4.0;
	set nodeShapeExternal.sizeAttribute="Fixed";
	set nodeShapeInternal.colourAttribute="User selection";
	set nodeShapeInternal.isShown=false;
	set nodeShapeInternal.minSize=10.0;
	set nodeShapeInternal.scaleType=Width;
	set nodeShapeInternal.shapeType=Circle;
	set nodeShapeInternal.size=4.0;
	set nodeShapeInternal.sizeAttribute="Fixed";
	set polarLayout.alignTipLabels=false;
	set polarLayout.angularRange=0;
	set polarLayout.rootAngle=0;
	set polarLayout.rootLength=100;
	set polarLayout.showRoot=true;
	set radialLayout.spread=0.0;
	set rectilinearLayout.alignTipLabels=false;
	set rectilinearLayout.curvature=0;
	set rectilinearLayout.rootLength=100;
	set scale.offsetAge=0.0;
	set scale.rootAge=1.0;
	set scale.scaleFactor=1.0;
	set scale.scaleRoot=false;
	set scaleAxis.automaticScale=true;
	set scaleAxis.fontSize=8.0;
	set scaleAxis.isShown=false;
	set scaleAxis.lineWidth=1.0;
	set scaleAxis.majorTicks=1.0;
	set scaleAxis.minorTicks=0.5;
	set scaleAxis.origin=0.0;
	set scaleAxis.reverseAxis=false;
	set scaleAxis.showGrid=true;
	set scaleBar.automaticScale=true;
	set scaleBar.fontSize=10.0;
	set scaleBar.isShown=true;
	set scaleBar.lineWidth=1.0;
	set scaleBar.scaleRange=0.0;
	set tipLabels.colorAttribute="User selection";
	set tipLabels.displayAttribute="Names";
	set tipLabels.fontName="sansserif";
	set tipLabels.fontSize=11;
	set tipLabels.fontStyle=0;
	set tipLabels.isShown=true;
	set tipLabels.significantDigits=4;
	set trees.order=true;
	set trees.orderType="increasing";
	set trees.rooting=false;
	set trees.rootingType="User Selection";
	set trees.transform=false;
	set trees.transformType="cladogram";
end;
