# Supplementary material for: ISU FLUture: a veterinary diagnostic laboratory web-based platform to monitor the temporal genetic patterns of Influenza A virus in swine
Source: BMC Bioinformatics. 2018 Nov 1;19:397. doi: 10.1186/s12859-018-2408-7 (PMC6211438; doi:10.1186/s12859-018-2408-7)
Supplement: Supplementary file 6 — Nexus format phylogenetic tree. Hemagglutinin H1 Subtype Reference Sequences. Reference sequences used for determining the clade an H1 subtype hemagglutinin sequence falls into. (TXT 21 kb) [file 12859_2018_2408_MOESM6_ESM.txt]

#NEXUS
begin taxa;
	dimensions ntax=96;
	taxlabels
	'REF|AF251403|A/swine/Nebraska/209/98|H3N2|swine|Cluster_I|1998'[&!color=#9a5cff]
	'REF|AF251411|A/swine/Iowa/533/99|H3N2|swine|Cluster_I|1999'[&!color=#9a5cff]
	'REF|AF268123|A/swine/Oklahoma/18717/99|H3N2|swine|Cluster_III|1999'[&!color=#0f1196]
	'REF|AF268126|A/swine/Wisconsin/14094/99|H3N2|swine|Cluster_III|1999'[&!color=#0f1196]
	'REF|AF268128|A/swine/Colorado/23619/99|H3N2|swine|Cluster_II|1999'
	'REF|AY531035|Russia|A/Moscow/10/1999|H3N2|human|huVac|1999'
	'REF|AY661190|/Wuhan/359/1995|H3N2|human|huVac|1995'
	'REF|CY034116|A/Wisconsin/67/2005|H3N2|human|huVac|2005'
	'REF|CY039079|A/Sydney/5/1997|H3N2|human|huVac|1997'
	'REF|CY039087|A/Brisbane/10/2007|H3N2|human|huVac|02/06/2007'
	'REF|CY040516|A/swine/Iowa/36243/2005|H3N2|swine|Cluster_IV|2005'[&!color=#e60918]
	'REF|CY040538|A/swine/North_Carolina/38715/2005|H3N2|swine|Cluster_IV|2005'[&!color=#e60918]
	'REF|CY088483|A/Fujian/411/2002|H3N2|human|huVac|2002'
	'REF|CY095675|A/swine/Texas/4199-2/1998|H3N2|swine|Cluster_I|1998'[&!color=#4b0f94]
	'REF|CY099027|A/swine/Iowa/01700/2007|H3N2|swine|Cluster_IV|07/31/2007'[&!color=#e60918]
	'REF|CY099035|A/swine/Minnesota/01146/2006|H3N2|swine|Cluster_IV|05/25/2006'[&!color=#e60918]
	'REF|CY099061|A/swine/Minnesota/00709/2005|H3N2|swine|Cluster_IV|08/18/2005'[&!color=#e60918]
	'REF|CY099103|A/swine/Minnesota/02782/2009|H3N2|swine|Cluster_IV|05/07/2009'[&!color=#e60918]
	'REF|CY099247|A/swine/Minnesota/00484/2005|H3N2|swine|Cluster_IV|01/20/2005'[&!color=#e60918]
	'REF|CY107066|A/swine/Illinois/A01201606/2011|H3N2|swine|Cluster_IVD|06/01/2011'[&!color=#098211]
	'REF|CY114373|A/California/7/2004|H3N2|human|huVac|2004'
	'REF|CY121181|A/Port_Chalmers/1/1973|H3N2|Human|1973'
	'REF|EPI_ISL_101506|A/Victoria/361/2011|H3N2|human|huVac|10/24/2011'
	'REF|EPI_ISL_114711|A/Utah/10/2012|H3N2|human|H3N2v|03/29/2012'
	'REF|EPI_ISL_123206|A/Indiana/12/2012|H3N2|human|H3N2v|07/27/2012'
	'REF|EPI_ISL_123207|A/Ohio/13/2012|H3N2|human|H3N2v|07/27/2012'
	'REF|EPI_ISL_165829|A/Switzerland/9715293/2013|H3N2|human|huVac|12/06/2013'
	'REF|EPI_ISL_176512|A/Hong_Kong/4801/2014|H3N2|human|huVac|2014'
	'REF|EU735818|A/turkey/Ohio/313053/2004|H3N2|turkey|Cluster_IV|2004'[&!color=#e60918]
	'REF|FJ519976|A/swine/Minnesota/5947/2007|H3N2|swine|Cluster_IV|02/20/2007'[&!color=#e60918]
	'REF|GQ293081|A/Perth/16/2009|H3N2|human|huVac|04/07/2009'
	'REF|GU135941|A/swine/Iowa/H03LDH5/2003|H3N2|swine|Cluster_II|08/2003'
	'REF|HQ315643|A/swine/Minnesota/1300/2007|H3N2|swine|Cluster_IV|01/31/2007'[&!color=#e60918]
	'REF|JN638733|A/Indiana/08/2011|H3N2|human|Cluster_IVA|07/27/2011'[&!color=#e67a00]
	'REF|JN652493|A/swine/Iowa/A01049750/2011|H3N2|swine|Cluster_IVF|03/28/2011'[&!color=#0f60bd]
	'REF|JN652507|A/swine/Texas/A01049914/2011|H3N2|swine|Cluster_IVF|04/28/2011'[&!color=#0f60bd]
	'REF|JN683629|A/turkey/Ontario/FAV-9/2011|H3N2|turkey|Cluster_IVC|02/24/2011'[&!color=#70ba00]
	'REF|JN706700|A/turkey/Ontario/FAV-10/2011|H3N2|turkey|Cluster_IVC|07/21/2011'[&!color=#70ba00]
	'REF|JN940422|A/swine/NY/A01104005/2011|H3N2|swine|Cluster_IVA|09/13/2011'[&!color=#e67a00]
	'REF|JQ739697|A/swine/Iowa/A01203196/2012|H3N2|swine|Cluster_IVD|01/26/2012'[&!color=#098211]
	'REF|JQ739698|A/swine/Iowa/A01203197/2012|H3N2|swine|Cluster_IVD|01/26/2012'[&!color=#098211]
	'REF|JX092307|A/swine/Iowa/A01202613/2011|H3N2|swine|Cluster_IVD|09/27/2011'[&!color=#098211]
	'REF|JX092535|A/swine/Indiana/A01202866/2011|H3N2|swine|Cluster_IVC|11/16/2011'[&!color=#70ba00]
	'REF|JX092542|A/swine/Iowa/A01202889/2011|H3N2|swine|Cluster_IVD|11/18/2011'[&!color=#098211]
	'REF|JX092555|A/swine/Iowa/A01203121/2012|H3N2|swine|Cluster_IVF|01/05/2012'[&!color=#0f60bd]
	'REF|JX163265|A/swine/Michigan/A01203498/2012|H3N2|swine|Cluster_IVD|05/07/2012'[&!color=#098211]
	'REF|JX401343|A/swine/Minnesota/14/2012|H3N2|swine|Cluster_IVE|07/06/2012'[&!color=#0fbf9f]
	'REF|JX422257|A/swine/Minnesota/A01125993/2012|H3N2|swine|Cluster_IVB|03/08/2012'[&!color=#a89202]
	'REF|JX422311|A/swine/Illinois/A01327868/2012|H3N2|swine|Cluster_IVE|05/03/2012'[&!color=#0fbf9f]
	'REF|JX422497|A/swine/Illinois/A01241469/2012|H3N2|swine|Cluster_IVA|02/08/2012'[&!color=#e67a00]
	'REF|JX422521|A/swine/Minnesota/A01327922/2012|H3N2|swine|Cluster_IVB|05/08/2012'[&!color=#a89202]
	'REF|JX422557|A/swine/Illinois/A01241066/2012|H3N2|swine|Cluster_IVF|01/16/2012'[&!color=#0f60bd]
	'REF|JX422575|A/swine/Nebraska/A01241171/2012|H3N2|swine|Cluster_IVF|01/16/2012'[&!color=#0f60bd]
	'REF|JX442056|A/swine/Michigan/A01259000/2012|H3N2|swine|Cluster_IVA|06/19/2012'[&!color=#e67a00]
	'REF|JX534982|A/swine/Indiana/A00968373/2012|H3N2|swine|Cluster_IVA|07/13/2012'[&!color=#e67a00]
	'REF|JX657018|A/swine/Iowa/A01300195/2012|H3N2|swine|Cluster_IVB|06/25/2012'[&!color=#a89202]
	'REF|JX657030|A/swine/Minnesota/A01300213/2012|H3N2|swine|Cluster_IVB|06/15/2012'[&!color=#a89202]
	'REF|JX657759|A/swine/Pennsylvania/A01076777/2010|H3N2|swine|Cluster_IV|11/03/2010'[&!color=#e60918]
	'REF|JX657788|A/swine/Illinois/A01240784/2012|H3N2|swine|Cluster_IVE|01/09/2012'[&!color=#0fbf9f]
	'REF|JX658776|A/swine/Iowa/A01203751/2012|H3N2|swine|Cluster_IVD|08/15/2012'[&!color=#098211]
	'REF|JX853749|A/swine/Minnesota/18/2012|H3N2|swine|Cluster_IVE|09/10/2012'[&!color=#0fbf9f]
	'REF|KC222299|A/swine/Illinois/A01271623/2012|H3N2|swine|Cluster_IVB|10/30/2012'[&!color=#a89202]
	'REF|KC222305|A/swine/Nebraska/A01271549/2012|H3N2|swine|Cluster_IVF|10/29/2012'[&!color=#0f60bd]
	'REF|KC526198|A/swine/South_Dakota/A01280095/2013|H3N2|swine|Cluster_IVF|01/03/2013'[&!color=#0f60bd]
	'REF|KC534987|A/swine/Michigan/A01432375/2013|H3N2|swine|Cluster_IVC|01/2013'[&!color=#70ba00]
	'REF|KC562197|A/swine/Wyoming/A01444562/2013|H3N2|swine|Cluster_IVA|01/13/2013'[&!color=#e67a00]
	'REF|KC576834|A/swine/Minnesota/A01280462/2013|H3N2|swine|Cluster_IVA|01/23/2013'[&!color=#e67a00]
	'REF|KC589443|A/swine/Minnesota/A01280592/2013|H3N2|swine|Cluster_IVB|01/30/2013'[&!color=#a89202]
	'REF|KC592058|A/swine/Wyoming/A01444566/2013|H3N2|swine|Cluster_IVA|01/13/2013'[&!color=#e67a00]
	'REF|KC676308|A/swine/Indiana/A01260185/2013|H3N2|swine|Cluster_IVC|01/03/2013'[&!color=#70ba00]
	'REF|KC715696|A/swine/Minnesota/A01432433/2013|H3N2|swine|Cluster_IVB|02/2013'[&!color=#a89202]
	'REF|KC748522|A/swine/Wyoming/A01445305/2013|H3N2|swine|Cluster_IVA|02/08/2013'[&!color=#e67a00]
	'REF|KC755694|A/swine/Iowa/A01432500/2013|H3N2|swine|Cluster_IVF|03/2013'[&!color=#0f60bd]
	'REF|KC822383|A/swine/Illinois/A01445725/2013|H3N2|swine|Cluster_IVE|02/20/2013'[&!color=#0fbf9f]
	'REF|KC839567|A/swine/Michigan/A01259034/2012|H3N2|swine|Cluster_IVC|12/18/2012'[&!color=#70ba00]
	'REF|KC841830|A/swine/Minnesota/A01432544/2013|H3N2|swine|Cluster_IVB|03/2013'[&!color=#a89202]
	'REF|KC841842|A/swine/North_Carolina/A01432566/2013|H3N2|swine|Cluster_IVA|03/2013'[&!color=#e67a00]
	'REF|KC892952|A/Texas/50/2012|H3N2|human|huVac|04/15/2012'
	'REF|KF229744|A/swine/Wyoming/A01381202/2013|H3N2|swine|Cluster_IVA|05/21/2013'[&!color=#e67a00]
	'REF|KF367590|A/swine/Wyoming/A01397400/2013|H3N2|swine|Cluster_IVA|06/25/2013'[&!color=#e67a00]
	'REF|KF382720|A/swine/Iowa/A01432826/2013|H3N2|swine|Cluster_IVB|06/2013'[&!color=#a89202]
	'REF|KF739390|A/swine/Illinois/02907/2009|H3N2|swine|Cluster_IV|10/21/2009'[&!color=#e60918]
	'REF|KF922753|A/swine/Iowa/A01290671/2013|H3N2|swine|Cluster_IVB|10/2013'[&!color=#a89202]
	'REF|KJ460970|A/swine/Minnesota/A01366992/2014|H3N2|swine|Cluster_IVA|02/05/2014'[&!color=#e67a00]
	'REF|KJ639900|A/swine/Illinois/A01493027/2014|H3N2|swine|Cluster_IVE|03/12/2014'[&!color=#0fbf9f]
	'REF|KJ702436|A/swine/Nebraska/A01493501/2014|H3N2|swine|Cluster_IVA|03/27/2014'[&!color=#e67a00]
	'REF|KJ739431|A/swine/Illinois/A01475273/2014|H3N2|swine|Cluster_IVA|04/2014'[&!color=#e67a00]
	'REF|KM186104|A/swine/Illinois/A01502036/2014|H3N2|swine|Cluster_IVA|06/18/2014'[&!color=#e67a00]
	'REF|KM593172|A/swine/Illinois/A01503899/2014|H3N2|swine|Cluster_IVA|08/27/2014'[&!color=#e67a00]
	'REF|KP341405|A/swine/Iowa/A01555108/2014|H3N1|swine|humanLike|11/19/2014'[&!color=#ff00ea]
	'REF|KP461609|A/swine/Illinois/A01555180/2014|H3N2|swine|Cluster_IVB|12/18/2014'[&!color=#a89202]
	'REF|KP461648|A/swine/Arkansas/A01840240/2014|H3N2|swine|H3N2|Cluster_IVB|12/22/2014'[&!color=#a89202]
	'REF|KP461660|A/swine/Missouri/A01840170/2014|H3N2|swine|humanLike|12/15/2014'[&!color=#ff00ea]
	'REF|KP765815|A/swine/Illinois/A01840351/2015|H3N2|swine|Cluster_IVE|01/13/2015'[&!color=#0fbf9f]
	'REF|KP765818|A/swine/Missouri/A01840324/2015|H3N2|swine|humanLike|01/08/2015'[&!color=#ff00ea]
	'REF|KR074106|A/swine/Illinois/A01489882/2015|H3N2|swine|Cluster_IVA|01/27/2015'[&!color=#e67a00]
;
end;
begin trees;
	tree tree_1 = [&R] (('REF|KC589443|A/swine/Minnesota/A01280592/2013|H3N2|swine|Cluster_IVB|01/30/2013':0.0305,('REF|JX422257|A/swine/Minnesota/A01125993/2012|H3N2|swine|Cluster_IVB|03/08/2012':0.0176,('REF|JX657030|A/swine/Minnesota/A01300213/2012|H3N2|swine|Cluster_IVB|06/15/2012':0.0090,('REF|JX422521|A/swine/Minnesota/A01327922/2012|H3N2|swine|Cluster_IVB|05/08/2012':0.00639,('REF|KC715696|A/s…
end;
begin figtree;
	set appearance.backgroundColorAttribute="Default";
	set appearance.backgroundColour=#ffffff;
	set appearance.branchColorAttribute="User selection";
	set appearance.branchColorGradient=false;
	set appearance.branchLineWidth=1.0;
	set appearance.branchMinLineWidth=0.0;
	set appearance.branchWidthAttribute="Fixed";
	set appearance.foregroundColour=#000000;
	set appearance.hilightingGradient=false;
	set appearance.selectionColour=#2d3680;
	set branchLabels.colorAttribute="User selection";
	set branchLabels.displayAttribute="Branch times";
	set branchLabels.fontName="sansserif";
	set branchLabels.fontSize=8;
	set branchLabels.fontStyle=0;
	set branchLabels.isShown=false;
	set branchLabels.significantDigits=4;
	set layout.expansion=416;
	set layout.layoutType="RECTILINEAR";
	set layout.zoom=0;
	set legend.attribute="label";
	set legend.fontSize=10.0;
	set legend.isShown=false;
	set legend.significantDigits=4;
	set nodeBars.barWidth=4.0;
	set nodeBars.displayAttribute=null;
	set nodeBars.isShown=false;
	set nodeLabels.colorAttribute="User selection";
	set nodeLabels.displayAttribute="Node ages";
	set nodeLabels.fontName="sansserif";
	set nodeLabels.fontSize=8;
	set nodeLabels.fontStyle=0;
	set nodeLabels.isShown=false;
	set nodeLabels.significantDigits=4;
	set nodeShape.colourAttribute="User selection";
	set nodeShape.isShown=false;
	set nodeShape.minSize=10.0;
	set nodeShape.scaleType=Width;
	set nodeShape.shapeType=Circle;
	set nodeShape.size=4.0;
	set nodeShape.sizeAttribute="Fixed";
	set polarLayout.alignTipLabels=false;
	set polarLayout.angularRange=0;
	set polarLayout.rootAngle=0;
	set polarLayout.rootLength=100;
	set polarLayout.showRoot=true;
	set radialLayout.spread=0.0;
	set rectilinearLayout.alignTipLabels=false;
	set rectilinearLayout.curvature=0;
	set rectilinearLayout.rootLength=100;
	set scale.offsetAge=0.0;
	set scale.rootAge=1.0;
	set scale.scaleFactor=1.0;
	set scale.scaleRoot=false;
	set scaleAxis.automaticScale=true;
	set scaleAxis.fontSize=8.0;
	set scaleAxis.isShown=false;
	set scaleAxis.lineWidth=1.0;
	set scaleAxis.majorTicks=1.0;
	set scaleAxis.origin=0.0;
	set scaleAxis.reverseAxis=false;
	set scaleAxis.showGrid=true;
	set scaleBar.automaticScale=true;
	set scaleBar.fontSize=10.0;
	set scaleBar.isShown=true;
	set scaleBar.lineWidth=1.0;
	set scaleBar.scaleRange=0.0;
	set tipLabels.colorAttribute="User selection";
	set tipLabels.displayAttribute="Names";
	set tipLabels.fontName="sansserif";
	set tipLabels.fontSize=11;
	set tipLabels.fontStyle=0;
	set tipLabels.isShown=true;
	set tipLabels.significantDigits=4;
	set trees.order=true;
	set trees.orderType="increasing";
	set trees.rooting=true;
	set trees.rootingType="Midpoint";
	set trees.transform=false;
	set trees.transformType="cladogram";
end;
